# Supplementary material for: Development of a clinical automatic calculation of hypoglycemia during hemodialysis risk in patients with diabetic nephropathy
Source: Diabetol Metab Syndr. 2023 Oct 13;15:199. doi: 10.1186/s13098-023-01177-9 (PMC10571353; doi:10.1186/s13098-023-01177-9)
Supplement: Supplementary file 1 — Supplementary Material 1 [file 13098_2023_1177_MOESM1_ESM.xlsx]

## Sheet: Sheet1
			Risk of hypoglycemia during hemodialysis—automatic calculation
					Dichotomous variables: Yes(1)/No(0)
					Duration of dialysis
					1～4 years			0
					5～7 years			0
					8～21 years			1
					Having hypotension during last dialysis			0
					Having hyperglycemia on the latest dialysis night (19:00 ～24:00)			1
					Blood potassium
					＜3.5mmol/L or ＞5.5mmol/L			0
					3.5～5.5mmol/L			1
					Serum albumin
					＜35g/L			1
					≥35g/L			0
					Total points:	13
					Risk of hypoglycemia during hemodialysis (total points):	Very high (14～18) High (10～13) Moderate (6～9) Low (0～5)
